# Supplementary material for: Periodic and Aperiodic EEG Features as Potential Markers of Developmental Dyslexia
Source: Biomedicines. 2023 Jun 1;11(6):1607. doi: 10.3390/biomedicines11061607 (PMC10296084; doi:10.3390/biomedicines11061607)
Supplement: Supplementary file 1 [file biomedicines-11-01607-s001.zip]

Archive with 1 entries (1 files):
- biomedicines-2346308-supplementary.pdf
